# Supplementary material for: Genomic insights into a versatile deep-sea methanotroph constituting the rare biosphere of a Brazilian carbonate mound complex
Source: mSystems. 2025 Dec 23;11(2):e01311-25. doi: 10.1128/msystems.01311-25 (PMC12911358; doi:10.1128/msystems.01311-25)
Supplement: Table S6 — Methane consumption data. [file msystems.01311-25-s0002.xlsx]

## Sheet: Planilha1
Supplementary Table 6. Methane (CH₄) oxidation activity in aerobic and anaerobic microbial consortia at different incubation times (24–168 h). Values represent the average CH₄ concentration (nmol·L⁻¹), standard deviation (SD), percentage standard deviation (%SD), net CH₄ consumption (nmol·L⁻¹), and CH₄ consumption rate (nmol·h⁻¹).
Sample	Incubation time (hours)	Average CH4 rate nmol.L-1	SD	%SD	CH4 consumption nmol.L-1	CH4 consumption rate nmol.h-1
685B1A	24	255654	1.00163e+07	3917.9
	48	207075	5.52348e+06	2667.38	48578.3	2024.1
	72	193941	4.60512e+06	2374.49	13134	547.249
	96	127546	4.14249e+06	3247.85	66395.6	2766.48
	120	140089	4.83293e+06	3449.89	-12543.5	-522.646
	144	121633	4.93808e+06	4059.81	18456	769.001
	168	69418.7	4.82486e+06	6950.37	52214.5	2175.6
686B3A	24	1.00193e+06	1.00163e+07	999.695
	48	407227	5.52348e+06	1356.36	594704	24779.4
	72	340080	4.64404e+06	1365.57	67147.2	2797.8
	96	315739	4.15426e+06	1315.73	24340.9	1014.2
	120	284982	4.86374e+06	1706.68	30756.7	1281.53
	144	273469	4.95414e+06	1811.59	11512.6	479.69
	168	234950	4.82486e+06	2053.57	38519.5	1604.98
686B1A	24	2.11508e+06	9.89301e+06	467.737
	48	779991	5.52348e+06	708.146	1.33509e+06	55628.7
	72	683042	4.64404e+06	679.904	96948.8	4039.53
	96	451477	4.15426e+06	920.15	231566	9648.58
	120	306761	4.86374e+06	1585.51	144715	6029.81
	144	479666	4.95414e+06	1032.83	-172905	-7204.38
	168	145006	4.82486e+06	3327.34	334660	13944.2
681B2A	24	1000000	9.89301e+06	989.301
	48	213795	5.52348e+06	2583.54	786205	32758.6
	72	156691	4.64404e+06	2963.82	57103.8	2379.32
	96	100195	4.15426e+06	4146.17	56495.9	2354
	120	192060	4.86374e+06	2532.41	-91865	-3827.71
	144	114077	4.95414e+06	4342.79	77982.7	3249.28
	168	84895.7	4.82486e+06	5683.28	29181.7	1215.9
681B1A	24	111951	9.89301e+06	8836.9
	48	72003.4	5.52348e+06	7671.14	39947.8	1664.49
	72	87712.1	4.64404e+06	5294.63	-15708.7	-654.531
	96	97819.5	4.15426e+06	4246.86	-10107.4	-421.144
	120	97908.6	4.86374e+06	4967.63	-89.0634	-3.71097
	144	61172.7	4.95414e+06	8098.61	36735.9	1530.66
	168	0	4.82486e+06	0	61172.7	2548.86
687B3A	24	1.15996e+06	9.89301e+06	852.872
	48	655659	5.52348e+06	842.431	504304	21012.7
	72	428302	4.64404e+06	1084.29	227357	9473.22
	96	355432	4.15426e+06	1168.79	72869.9	3036.24
	120	308805	4.86374e+06	1575.02	46626.9	1942.79
	144	271138	4.95414e+06	1827.16	37667.2	1569.47
	168	87475.8	4.82486e+06	5515.65	183662	7652.6
683B1A	24	186585	9.89301e+06	5302.14
	48	152285	5.52348e+06	3627.06	34300.1	1429.17
	72	182555	4.64404e+06	2543.91	-30270	-1261.25
	96	167927	4.15426e+06	2473.85	14628.4	609.517
	120	154941	4.86374e+06	3139.1	12986.1	541.087
	144	114063	4.95414e+06	4343.34	40877.7	1703.24
	168	106799	4.82486e+06	4517.69	7263.64	302.652
688B1A	24	965942	9.89301e+06	1024.18
	48	397539	5.52348e+06	1389.42	568403	23683.5
	72	491504	4.64404e+06	944.862	-93965.1	-3915.21
	96	615609	4.15426e+06	674.822	-124105	-5171.03
	120	520778	4.86374e+06	933.936	94830.2	3951.26
	144	456575	4.95414e+06	1085.07	64203.4	2675.14
	168	615978	4.82486e+06	783.283	-159403	-6641.8
689B2A	24	6.03131e+06	9.89301e+06	164.027
	48	2.90197e+06	5.52348e+06	190.335	3.12934e+06	130389
	72	2.69909e+06	4.64404e+06	172.059	202877	8453.21
	96	2.98536e+06	4.15426e+06	139.154	-286271	-11927.9
	120	2.29574e+06	4.86374e+06	211.86	689628	28734.5
	144	4.6406e+06	4.95414e+06	106.756	-2.34486e+06	-97702.7
	168	2.62924e+06	4.82486e+06	183.507	2.01136e+06	83806.5
690B2A	24	2.61219e+06	9.89301e+06	378.724
	48	2.2546e+06	5.52348e+06	244.987	357592	14899.7
	72	786721	4.64404e+06	590.303	1.46788e+06	61161.7
	96	826181	4.15426e+06	502.827	-39460.2	-1644.17
	120	261739	4.86374e+06	1858.24	564442	23518.4
	144	465442	4.95414e+06	1064.39	-203703	-8487.62
	168	254634	4.82486e+06	1894.82	210807	8783.64
685B2A	24	223902	9.89301e+06	4418.45
	48	208422	5.52348e+06	2650.14	15480	644.999
	72	209691	4.64404e+06	2214.71	-1268.41	-52.8503
	96	131806	4.15426e+06	3151.8	77884.5	3245.19
	120	129767	4.86374e+06	3748.05	2039	84.9585
	144	37317	4.95414e+06	13275.8	92450.1	3852.09
	168	20396.9	4.82486e+06	23654.9	16920.2	705.007
Anaerobic consortia
	Incubation time hour	Average CH4 rate nmol.L-1	SD	%SD	CH4 consumption nmol.L-1	CH4 consumption rate nmol.h-1
683B3AN	24	373170	9.89301e+06	2651.07
	48	186585	5.52348e+06	2960.3	186585	7774.38
	72	172202	4.64404e+06	2696.85	14383.1	599.295
	96	99515	4.15426e+06	4174.51	72687.1	3028.63
	120	83678.4	4.86374e+06	5812.42	15836.6	659.86
	144	57169.4	4.95414e+06	8665.72	26509	1104.54
	168	44650.4	4.82486e+06	10805.8	12518.9	521.623
684B1AN	24	373170	9.89301e+06	2651.07
	48	335853	5.52348e+06	1644.61	37317	1554.88
	72	302386	4.64404e+06	1535.8	33467.8	1394.49
	96	335058	4.15426e+06	1239.86	-32672.2	-1361.34
	120	468411	4.86374e+06	1038.35	-133354	-5556.4
	144	196936	4.95414e+06	2515.61	271476	11311.5
	168	267659	4.82486e+06	1802.61	-70723.6	-2946.82
688B2AN	24	1.23307e+06	9.89301e+06	802.307
	48	432894	5.52348e+06	1275.94	800175	33340.6
	72	397630	4.64404e+06	1167.93	35264.8	1469.36
	96	437661	4.15426e+06	949.196	-40031.4	-1667.97
	120	350166	4.86374e+06	1388.98	87494.6	3645.61
	144	274906	4.95414e+06	1802.12	75260.1	3135.84
	168	145107	4.82486e+06	3325.04	129799	5408.31
688B3AN	24	1.11951e+06	9.89301e+06	883.69
	48	789215	5.52348e+06	699.87	330297	13762.4
	72	580165	4.64404e+06	800.468	209049	8710.39
	96	561748	4.15426e+06	739.524	18417.6	767.401
	120	332104	4.86374e+06	1464.52	229643	9568.48
	144	453180	4.95414e+06	1093.2	-121075	-5044.81
	168	613458	4.82486e+06	786.501	-160279	-6678.28
690B2AN	24	2.54635e+06	9.89301e+06	388.517
	48	2.70304e+06	5.52348e+06	204.343	-156684	-6528.49
	72	2.23902e+06	4.64404e+06	207.413	464014	19333.9
	96	1.98865e+06	4.15426e+06	208.898	250371	10432.1
	120	2.65011e+06	4.86374e+06	183.53	-661455	-27560.6
	144	1.57855e+06	4.95414e+06	313.84	1.07155e+06	44648
	168	1.22578e+06	4.82486e+06	393.614	352770	14698.8
